# Supplementary material for: Proximal regularization of deep residual neural networks applied to high-dimensional genomic data
Source: Brief Bioinform. 2026 May 25;27(3):bbag246. doi: 10.1093/bib/bbag246 (PMC13200547; doi:10.1093/bib/bbag246)
Supplement: supplementary_files_bbag246 [file supplementary_files_bbag246.zip]

Archive with 13 entries (13 files):
- Appendices for the submission BIB-25-2359_updated.tex
- Appendices_for_the_submission_BIB_25_2359_updated.pdf
- reference_supplementary_Appendices_bbag246.bib
- reference_supplementary_S5_bbag246.bib
- reference_supplementary_updated_Appendices for the submission BIB-25-2359.bib
- S1_bbag246.xlsx
- S2_bbag246.xlsx
- S3_bbag246.xlsx
- S4_bbag246.xlsx
- S5_bbag246.pdf
- S6_bbag246.xlsx
- S7_bbag246.xlsx
- Supplementary_Material_for_Ablation_Study_and_Informativeness_Analysis_S5_bbag246.tex
