# Supplementary material for: Proximal regularization of deep residual neural networks applied to high-dimensional genomic data
Source: Brief Bioinform. 2026 May 25;27(3):bbag246. doi: 10.1093/bib/bbag246 (PMC13200547; doi:10.1093/bib/bbag246)
Supplement: supplementary_files_bbag246 [file supplementary_files_bbag246.zip › Appendices for the submission BIB-25-2359_updated.tex]

%%
%% Copyright 2022 OXFORD UNIVERSITY PRESS
%%
%% This file is part of the 'oup-authoring-template Bundle'.
%% ---------------------------------------------
%%
%% It may be distributed under the conditions of the LaTeX Project Public
%% License, either version 1.2 of this license or (at your option) any
%% later version.  The latest version of this license is in
%%    http://www.latex-project.org/lppl.txt
%% and version 1.2 or later is part of all distributions of LaTeX
%% version 1999/12/01 or later.
%%
%% The list of all files belonging to the 'oup-authoring-template Bundle' is
%% given in the file `manifest.txt'.
%%
%% Template article for OXFORD UNIVERSITY PRESS's document class `oup-authoring-template'
%% with bibliographic references
%%

%%%CONTEMPORARY%%%
\documentclass[unnumsec,webpdf,contemporary,large]{oup-authoring-template}%
%\documentclass[unnumsec,webpdf,contemporary,large,namedate]{oup-authoring-template}% uncomment this line for author year citations and comment the above
%\documentclass[unnumsec,webpdf,contemporary,medium]{oup-authoring-template}
%\documentclass[unnumsec,webpdf,contemporary,small]{oup-authoring-template}

%%%MODERN%%%
%\documentclass[unnumsec,webpdf,modern,large]{oup-authoring-template}
%\documentclass[unnumsec,webpdf,modern,large,namedate]{oup-authoring-template}% uncomment this line for author year citations and comment the above
%\documentclass[unnumsec,webpdf,modern,medium]{oup-authoring-template}
%\documentclass[unnumsec,webpdf,modern,small]{oup-authoring-template}

%%%TRADITIONAL%%%
%\documentclass[unnumsec,webpdf,traditional,large]{oup-authoring-template}
%\documentclass[unnumsec,webpdf,traditional,large,namedate]{oup-authoring-template}% uncomment this line for author year citations and comment the above
%\documentclass[unnumsec,namedate,webpdf,traditional,medium]{oup-authoring-template}
%\documentclass[namedate,webpdf,traditional,small]{oup-authoring-template}

%\onecolumn % for one column layouts

%\usepackage{showframe}
% line numbers
%\usepackage[mathlines, switch]{lineno}
%\usepackage[right]{lineno}
\theoremstyle{thmstyleone}%
\newtheorem{theorem}{Theorem}%  meant for continuous numbers
%%\newtheorem{theorem}{Theorem}[section]% meant for sectionwise numbers
%% optional argument [theorem] produces theorem numbering sequence instead of independent numbers for Proposition
\newtheorem{proposition}[theorem]{Proposition}%
%%\newtheorem{proposition}{Proposition}% to get separate numbers for theorem and proposition etc.
\theoremstyle{thmstyletwo}%
\newtheorem{example}{Example}%
\newtheorem{remark}{Remark}%
\theoremstyle{thmstylethree}%
\newtheorem{definition}{Definition}
\usepackage{subfig}
\usepackage{booktabs}
\usepackage{subcaption}
\usepackage{makecell}
\usepackage{graphicx}
\usepackage{xspace}

\begin{document}

\journaltitle{Journal Title Here}
\DOI{DOI HERE}
\copyrightyear{2022}
\pubyear{2019}
\access{Advance Access Publication Date: Day Month Year}
\appnotes{Paper}

\firstpage{1}

\subtitle{Supplementary material for the submission BIB-25-2359}

\title[Short Article Title]{Proximal Regularization of Deep Residual Neural Networks Applied to High-dimensional Genomic Data}

\author[1]{Yuhua Fan}
\author[1]{Ilkka Launonen}
\author[1]{Mikko J. Sillanpää}
\author[1,$\ast$]{Patrik Waldmann}

% You should replace 'Author Name et al.' with the actual author name for the running head.
% Assuming Yuhua Fan is the lead author:
\authormark{Yuhua Fan et al.}

\address[1]{\orgdiv{Research Unit of Mathematical Sciences}, \orgname{University of Oulu}, \orgaddress{Oulu, Finland}}


\corresp[$\ast$]{Corresponding author. \href{email:email-id.com}{Patrik.Waldmann@oulu.fi}}

%\received{Date}{0}{Year}
%\revised{Date}{0}{Year}
%\accepted{Date}{0}{Year}

%\editor{Associate Editor: Name}

\abstract{
\textbf{Motivation:} Residual neural networks (ResNets) offer strong representational capacity for modeling complex genomic relationships, but their large parameter space makes them susceptible to overfitting in high-dimensional settings. Proximal regularization provides an attractive solution because it allows non-smooth or non-convex penalties to be incorporated directly into gradient-based optimization. Despite its promise, the behavior of ResNets under different convex and non-convex proximal operators has not been systematically analyzed for genomic prediction. When trained on small, noisy and high-dimensional data, ResNets may suffer from overfitting due to the large amount of parameters. As a solution, a range of regularization methods have been proposed. One promising approach relies on the proximal mapping technique which is computationally efficient since it can be directly incorporated into the optimization algorithm. However, the performance of ResNets with various convex or non-convex proximal regularizers remains under-explored on high-dimensional data. In this study, we propose an extended stochastic adaptive proximal gradient ResNet method that can handle both convex and non-convex regularizers that range from $L_0$ to $L_{\infty}$ and give more analysis of the convergence guarantee for the convex and non-convex regularizers.\\
\textbf{Supplementary overview:} This supplementary document provides the detailed methodological foundations underlying the adaptive proximal gradient ResNet framework presented in the main manuscript. We give full derivations of the proximal operators for a wide family of convex and non-convex penalties ranging from $L_0$ to $L_{\infty}$, including fractional, folded-concave, and hard-thresholding-based regularizers. In addition, we present theoretical results characterizing the convergence properties of the proposed stochastic adaptive proximal gradient algorithm under both convex and non-convex settings. These analyses complement the empirical findings in the main text and offer deeper insight into why structured proximal regularization can improve stability and generalization in high-dimensional genomic prediction. Notice that we focus specifically on rational values of $q$ (expressed as the ratio of two integers) rather than general real-valued exponents.\\
\textbf{Results:} In this study, we propose an extended stochastic adaptive proximal gradient ResNet method that can handle both convex and non-convex regularizers that range from $L_0$ to $L_{\infty}$ and give more analysis of the convergence guarantee for the convex and non-convex regularizers. Moreover, we evaluate the prediction performance in a supervised regression setting on four real high-dimensional genomic datasets from mice, pig, wheat and loblolly pine. For comparison, we also implement and evaluate traditional sparse linear proximal methods with the same regularizers, as well as LightGBM. Experimental results demonstrate that an 18-layer ResNet with $L_{\frac{1}{2}}$ regularization outperforms other configurations on both mice and pig datasets. For the wheat and loblolly pine data, the 15-layer ResNet $L_{\frac{1}{2}}$ configuration achieves the lowest test mean squared errors. These findings highlight the effectiveness of the regularized adaptive proximal gradient ResNet method and its potential for prediction tasks on high-dimensional genomic data.\\
\textbf{Availability:} All the data and the code are available online at: \href{https://github.com/angelYHF/Adaptive-gradient-methods}{https://github.com/angelYHF/Adaptive-gradient-methods}.\\
\textbf{Contact:} \href{patrik.waldmann@oulu.fi}{patrik.waldmann@oulu.fi}\\
\textbf{Supplementary information:} This document is for the submission BIB-25-2359. Two sections are included: (1) proximal operator from $L_0$ to $L_{\infty}$ and their $i$-th coordinate update with preconditioner. (2) A comprehensive analysis of convergence guarantee for the algorithm.}

%\abstract{Residual neural networks (ResNets) have become widely used as they allow for smooth and efficient training of deep neural network architectures. However, when trained on small, noisy and high-dimensional data, ResNets may suffer from overfitting due to the large amount of parameters. As a solution, a range of regularization methods have been proposed. One promising approach relies on the proximal mapping technique which is computationally efficient since it can be directly incorporated into the optimization algorithm. However, the performance of ResNets with various convex or non-convex proximal regularizers remains under-explored on high-dimensional data. In this study, we propose an extended stochastic adaptive proximal gradient ResNet method that can handle both convex and non-convex regularizers that range from $L_0$ to $L_{\infty}$ and give more analysis of the convergence guarantee for the convex and non-convex regularizers. Moreover, we evaluate the prediction performance in a supervised regression setting on four real high-dimensional genomic datasets from mice, pig, wheat and loblolly pine. For comparison, we also implement and evaluate traditional sparse linear proximal methods with the same regularizers, as well as LightGBM. Experimental results demonstrate that an 18-layer ResNet with $L_{\frac{1}{2}}$ regularization outperforms other configurations on both mice and pig datasets. For the wheat and loblolly pine data, the 15-layer ResNet $L_{\frac{1}{2}}$ configuration achieves the lowest test mean squared errors. These findings highlight the effectiveness of the regularized adaptive proximal gradient ResNet method and its potential for prediction tasks on high-dimensional genomic data.}
%\keywords{Proximal operator, Regularization, Neural network, High-dimension, Genomic data}

% \boxedtext{
% \begin{itemize}
% \item Key boxed text here.
% \item Key boxed text here.
% \item Key boxed text here.
% \end{itemize}}

\maketitle
%%%%%%%%%%%%%%

\begin{appendices}
\section{Proximal Mappings of The Regularization Functions}
\label{appendix:A}

Here we present the proximal operators for the regularizers $L_0$ to $L_{\infty}$ and how they are combined with the Adam preconditioners presented in Section 2 (Methods). We also consider the cases of MCP and SCAD regularization. Recall that the minimization problem for $L_q$ regularizers is
\begin{equation}\label{Eq.DP}
\arg\min_{\theta}\left\{\frac{1}{2}\left\| \theta - \hat{\theta}_{t}\right\|_{C_{t}+\delta I}^{2} + \lambda \sum_{j=1}^{p}\left| \theta_{j}\right|^{q} \right\},
\end{equation}
for which a solution is obtained by iterating

\begin{equation}\label{itera}
\begin{split}
\hat{\theta}_{t} & = \theta_{t} - \alpha_{t}(C_{t} + \delta I)^{-1}m_{t}, \\
 \theta_{t+1} & = \text{prox}_{\alpha_{t}\lambda\mathcal{R}(\cdot)}^{C_{t}+\delta I}(\hat{\theta}_{t}).
\end{split}
\end{equation}

By denoting the $i$-th coordinate of $\theta_{t}$ as $\theta_{t,i}$ and the $i$-th diagonal entry of the preconditioner $[C_{t}]_{ii}$ as $C_{t,i}$, the formulation~\eqref{itera} is coordinate-wise decomposable and the preconditioner matrix $C_t$ is diagonal, so we get
\begin{equation}
\begin{split}
\theta_{t+1,i} = & \arg\min_{\theta_i}\left\{\frac{1}{2}(C_{t,i} + \delta I)(\theta_i - \hat{\theta}_{t,i})^{2} + \alpha_t\lambda\left| \theta_i \right|^{q}\right\} \\
 = & \arg\min_{\theta_i}\left\{(\theta_i - \hat{\theta}_{t,i})^{2} + \frac{2\alpha_t\lambda}{C_{t,i} + \delta I}\left| \theta_i \right|^{q}\right\},
\end{split}
\end{equation}
where
\begin{equation}
 \hat{\theta}_{t,i} = \theta_{t,i} - \alpha_{t}\frac{m_{t,i}}{C_{t,i} + \delta I}.
\end{equation}

\subsection{$L_{0}$ Regularization}
When $q=0$ in the regularization term, the penalty function is $L_{0}$, which penalizes the number of non-zero entries. The closed-form proximal operator is obtained via hard-thresholding:
\begin{equation}
\text{prox}_{\lambda\mathcal{R}(\cdot)}(\theta) = \left\{\begin{matrix}
\left\{ 0 \right\}, & \left| \theta \right|<\sqrt{2\lambda}, \\
\left\{0, \theta \right\}, & \left| \theta \right|=\sqrt{2\lambda}, \\
\left\{\theta \right\}, & \left| \theta \right|>\sqrt{2\lambda}. \\
\end{matrix}\right.
\end{equation}

The closed-form proximal mappings for $L_0$ regularization combined with the preconditioner $C_{t,i}$ lead to the following update rule \citep{yun2021adaptive}:
\begin{equation}
{\theta}_{t+1,i} = \begin{cases}
\hat{\theta}_{t,i}, & \text{if } \left| \hat{\theta}_{t,i} \right| > \sqrt{\frac{2\alpha_{t}\lambda}{C_{t,i} + \delta I}}, \\
0, & \text{if } \left| \hat{\theta}_{t,i} \right| < \sqrt{\frac{2\alpha_{t}\lambda}{C_{t,i} + \delta I}}, \\
\left\{ 0, \hat{\theta}_{t,i} \right\}, & \text{if } \left| \hat{\theta}_{t,i} \right| = \sqrt{\frac{2\alpha_{t}\lambda}{C_{t,i} + \delta I}}.
\end{cases}
\end{equation}

\subsection{$L_{\frac{1}{2}}$ Regularization}
For $q = \frac{1}{2}$, the $L_{\frac{1}{2}}$ quasinorm proximal mapping \citep{cao2013fast} is:
\begin{equation}
 \text{prox}_{\lambda \mathcal{R}(\cdot)}(\theta )=\left\{\begin{matrix}
\frac{2}{3}\left| \theta \right|\left ( 1+\text{cos}\left ( \frac{2}{3}\pi -\frac{2}{3}\varphi_{\lambda }\left ( \theta \right ) \right ) \right ), & \text{if} \; \theta>p\left ( \lambda \right ), \\
0, & \text{if} \; \left| \theta\right|\leq p\left ( \lambda \right ) \\
-\frac{2}{3}\left| \theta \right|\left ( 1+\text{cos}\left ( \frac{2}{3}\pi -\frac{2}{3}\varphi_{\lambda }\left ( \theta \right ) \right ) \right ), & \text{if} \; \theta<-p\left ( \lambda \right ) \\
\end{matrix}\right.
\end{equation}
where $\varphi_{\lambda}(\theta) = \text{arccos}\left ( \frac{\lambda }{4}\left ( \frac{\theta}{3} \right )^{-\frac{3}{2}} \right )$ and $p(\lambda) = \frac{\sqrt[3]{54}}{4}\left ( \lambda \right )^{\frac{2}{3}}$. The $i$-th coordinate update with preconditioner is:
\begin{equation}
\theta_{t+1,i} = \left\{\begin{matrix}
\frac{2}{3}\left| \hat{\theta}_{t,i} \right|(1 + \text{cos}(\frac{2}{3}\pi - \frac{2}{3}\varphi_{\lambda}(\hat{\theta}_{t,i}))), & \text{if}\; \hat{\theta}_{t,i} > p(\lambda) \\
0, & \text{if}\; \left| \hat{\theta}_{t,i} \right| \leq p(\lambda) \\
-\frac{2}{3}\left| \hat{\theta}_{t,i} \right|(1 + \text{cos}(\frac{2}{3}\pi - \frac{2}{3}\varphi_{\lambda}(\hat{\theta}_{t,i}))), &\text{if}\; \hat{\theta}_{t,i} < -p(\lambda) \\
\end{matrix}\right.
\end{equation}
where
\begin{equation}
\tiny
 \varphi_{\lambda}(\hat{\theta}_{t,i}) = \text{arccos}\left (\frac{\alpha_{t}\lambda}{4(C_{t,i} + \delta I)}\left (\frac{\left| \hat{\theta}_{t,i}\right|}{3} \right)^{-\frac{3}{2}}\right), \quad p(\lambda) = \frac{\sqrt[3]{54}}{4}\left (\frac{2\alpha_{t}\lambda}{C_{t,i}+\delta I}\right)^{\frac{2}{3}}.
\end{equation}

\subsection{$L_{\frac{2}{3}}$ Regularization}
For $q=\frac{2}{3}$, the proximal operator \citep{cao2013fast} is:
\begin{equation}
 \text{prox}_{\lambda \mathcal{R}(\cdot)}(\theta) = \left\{\begin{matrix}
\left ( \frac{\left| A \right| + \sqrt{\frac{2\left| \theta\right|}{\left| A\right|} - \left| A\right|^{2}}}{2} \right )^{3}, & \text{if}\; \theta > \frac{2}{3}\sqrt[4]{3\lambda ^{3}} \\
0, & \text{if}\; \left| \theta\right| \leq \frac{2}{3}\sqrt[4]{3\lambda ^{3}} \\
-\left ( \frac{\left| A \right| + \sqrt{\frac{2\left| \theta \right|}{\left| A\right|} - \left| A\right|^{2}}}{2} \right )^{3}, & \text{if}\; \theta < -\frac{2}{3}\sqrt[4]{3\lambda ^{3}} \\
\end{matrix}\right.
\end{equation}
where
\begin{equation}
\small
\left| A\right| = \frac{2}{\sqrt{3}} \lambda^{\frac{1}{4}}\left ( \text{cosh}\left ( \frac{\phi }{3} \right ) \right )^{\frac{1}{2}}, \; \phi = \text{arccosh}\left ( \frac{27\theta^{2}}{16}\lambda ^{-\frac{3}{2}} \right ).
\end{equation}

The $i$-th coordinate update is:
\begin{equation}
\small
 \theta_{t+1,i} = \left\{\begin{matrix}
\left ( \frac{\left| A \right| + \sqrt{\frac{2\left| \hat{\theta}_{t,i}\right|}{\left| A\right|} - \left| A\right|^{2}}}{2} \right )^{3}, & \text{if}\; \hat{\theta}_{t,i} > \frac{2}{3}\sqrt[4]{3\lambda ^{3}} \\
0, & \text{if}\; \left| \hat{\theta}_{t,i}\right| \leq \frac{2}{3}\sqrt[4]{3\lambda ^{3}} \\
-\left ( \frac{\left| A \right| + \sqrt{\frac{2\left| \hat{\theta}_{t,i}\right|}{\left| A\right|} - \left| A\right|^{2}}}{2} \right )^{3}, & \text{if}\; \hat{\theta}_{t,i} < -\frac{2}{3}\sqrt[4]{3\lambda ^{3}} \\
\end{matrix}\right.
\end{equation}
where
\begin{equation}
\tiny
\left| A\right| = \frac{2}{\sqrt{3}}\left ( \frac{2\alpha_{t}\lambda }{C_{t,i} + \delta I} \right )^{\frac{1}{4}}\left ( \text{cosh}\left ( \frac{\phi }{3} \right ) \right )^{\frac{1}{2}}, \; \phi = \text{arccosh}\left ( \frac{27\hat{\theta}_{t,i}^{2}}{16}\left ( \frac{2\alpha_{t}\lambda }{C_{t,i} + \delta I} \right )^{-\frac{3}{2}} \right ).
\end{equation}

\subsection{MCP Regularization}
The proximal mapping of the MCP (Minimax Concave Penalty) \citep{hu2024convergence} is:
\begin{equation}
 \text{prox}_{\lambda \mathcal{R}(\cdot)}(\theta) = \left\{\begin{matrix}
0, & \left| \theta \right|\leq \lambda \\
\frac{\text{sign}(\theta)\left ( \left|\theta \right| - \lambda \right )}{1-\frac{1}{a}}, & \lambda < \left| \theta \right| \leq a\lambda \\
\theta, & \left| \theta \right|>a\lambda \\
\end{matrix}\right.
\end{equation}
The $i$-th coordinate update (with $a=2$) is:
\begin{equation}
 \theta_{t+1,i}=\text{sign}(\hat{\theta}_{t,i})\text{min}\left\{ \frac{a\;\text{max}\left\{ \left| \hat{\theta}_{t,i}\right| - \frac{\alpha_{t}\lambda}{C_{t,i} + \delta I}, \; 0\right\}}{a-1}, \left| \hat{\theta}_{t,i}\right|\right\}.
\end{equation}

\subsection{SCAD Regularization}
The proximal mapping of the SCAD (Smoothly Clipped Absolute Deviation) penalty \citep{hu2024convergence} is:
\begin{equation}
\text{prox}_{\lambda \mathcal{R}(\cdot)}(\theta) = \left\{\begin{matrix}
\text{sign}(\theta)\text{max}\{\left| \theta - \lambda\right|, 0\}, & \text{if} \; \left|\theta\right|\leq 2\lambda \\
\frac{(a-1)\theta - \text{sign}(\theta)a\lambda}{a-2}, & \quad \quad \text{if} \; 2\lambda < \left| \theta \right|\leq a\lambda \\
\theta, & \text{if} \;\left| \theta \right|> a\lambda, \\
\end{matrix}\right.
\end{equation}
The $i$-th coordinate update (with $a=3.7$) is:
\begin{equation}
 {\theta}_{t+1,i}=\left\{\begin{matrix}
\text{sign}(\hat{\theta}_{t,i})\text{max}\left\{ \left| \hat{\theta}_{t,i} \right| - \hat{\lambda}_{i} , 0\right\}, & \text{if} \; \left| \hat{\theta}_{t,i}\right|\leq 2\hat{\lambda}_{i} \\
\frac{(a-1)\hat{\theta}_{t,i} - \text{sign}(\hat{\theta}_{t,i})a\hat{\lambda}_{i}}{a-2}, & \quad \quad \text{if}\; 2\hat{\lambda}_{i}<\left| \hat{\theta}_{t,i} \right|\leq a\hat{\lambda}_{i} \\
\hat{\theta}_{t,i}, & \text{if} \; \left| \hat{\theta}_{t,i} \right| > a\hat{\lambda}_{i}\\
\end{matrix}\right.
\end{equation}
where $\hat{\lambda}_{i}=\frac{\alpha_{t}\lambda}{C_{t,i} + \delta I}$.

\subsection{$L_{1}$ Regularization}
For $q = 1$, the $L_1$ norm proximal mapping \citep{parikh2014proximal} is the soft-thresholding operator:
\begin{equation}
\begin{split}
\text{prox}_{\lambda\mathcal{R}(\cdot)}(\theta) & = \text{sign}(\theta)\text{max}(\left|\theta\right|-\lambda, 0) \\
& = \text{sign}(\theta)(\left|\theta\right|-\lambda)_{+},
\end{split}
\end{equation}
The $i$-th coordinate update with preconditioner is:
\begin{equation}
\theta_{t+1,i} = \text{sign}(\hat{\theta}_{t,i})\left ( \left| \hat{\theta}_{t,i} \right|- \frac{\alpha_{t}\lambda}{C_{t,i} + \delta} \right ).
\end{equation}

\subsection{$L_{\frac{4}{3}}$ Regularization}
For $q=\frac{4}{3}$, the proximal mapping \citep{polson2015proximal} is:
\begin{equation}
 \text{prox}_{\lambda \mathcal{R}(\cdot)} = \theta + \frac{4\lambda\kappa}{32^{\frac{1}{3}}}\left ( \left ( \chi - \theta \right )^{\frac{1}{3}} - \left ( \chi + \theta \right )^{\frac{1}{3}}\right ),
\end{equation}
where $\chi = \sqrt{\theta ^{2} + 256\kappa ^{3}/729}$ and $\kappa = 1$. The $i$-th coordinate update rule is:
\begin{equation}
 \theta_{t+1,i} = \hat{\theta}_{t,i} + \frac{8\kappa \alpha_{t}\lambda}{32^{\frac{1}{3}}(C_{t,i} + \delta I)}((\chi - \hat{\theta}_{t,i})^{\frac{1}{3}}- (\chi + \hat{\theta}_{t,i})^{\frac{1}{3}}),
\end{equation}
where $\chi = \sqrt{\hat{\theta}_{t,i}^{2} + 256\kappa ^{3}/729}$.

\subsection{$L_{\frac{3}{2}}$ Regularization}
For $q=\frac{3}{2}$, the proximal mapping \citep{polson2015proximal} is:
\begin{equation}
 \text{prox}_{\lambda \mathcal{R}(\cdot)} = \theta + 9\kappa ^{2}\text{sgn}\left ( \theta \right )\left ( 1 - \sqrt{1 + 16\lambda \left|\theta \right|/\left ( 9\kappa ^{2} \right )} \right )/8,
\end{equation}
where $\kappa = 1$. The $i$-th coordinate update rule is:
\begin{equation}
\theta_{t+1,i} = \hat{\theta}_{t,i} + 9\kappa^{2}\text{sgn}(\hat{\theta}_{t,i})\left(1-\sqrt{1+\frac{32\left|\hat{\theta}_{t,i} \right|\alpha_{t}\lambda }{9\kappa^{2}(C_{t,i} + \delta I)}}\right)/8.
\end{equation}


\subsection{$L_{2}$ Regularization}
When $q=2$, the $L_2$ norm proximal mapping \citep{parikh2014proximal} is:
\begin{equation}
 \text{prox}_{\lambda \mathcal{R}(\cdot)} = \left(1-\frac{\lambda}{\left\| \theta \right\|_2}\right)_{+}\theta,
\end{equation}
where $(\theta)_{+} = \text{max}\{0, \theta\}$. The $i$-th coordinate update with preconditioner is:
\begin{equation}
\theta_{t+1,i} = \left(1 - \frac{2\alpha_t\lambda}{(C_{t,i}+\delta I)\left\| \hat{\theta}_{t,i} \right\|_2}\right)_{+}\hat{\theta}_{t,i}.
\end{equation}

\subsection{$L_{3}$ Regularization}
For $q = 3$, the $L_3$ norm proximal mapping \citep{polson2015proximal} is:
\begin{equation}
 \text{prox}_{\lambda \mathcal{R}(\cdot)} = \text{sgn}(\theta)(\sqrt{1+12\lambda\kappa\left| \theta \right|} -1)/(6\kappa),
\end{equation}
where $\kappa = 1$. The $i$-th coordinate update with preconditioner is:
\begin{equation}
\theta_{t+1,i} = \text{sgn}(\hat{\theta}_{t,i})\frac{\sqrt{1+ \frac{24\kappa\alpha_t\lambda\left|\hat{\theta}_{t,i} \right|}{C_{t,i} + \delta I}}-1}{6\kappa}.
\end{equation}

\subsection{$L_{4}$ Regularization}
For $q=4$, the $L_4$ norm proximal mapping \citep{polson2015proximal} is:
\begin{equation}
 \text{prox}_{\lambda \mathcal{R}(\cdot)} = \left ( \frac{\chi + \lambda\theta }{8\kappa } \right )^{\frac{1}{3}} - \left ( \frac{\chi - \lambda\theta }{8\kappa } \right )^{\frac{1}{3}},
\end{equation}
where $\kappa = 1$ and $\chi = \sqrt{\theta ^{2} + \frac{1}{27\kappa }}$. The $i$-th coordinate update rule is:
\begin{equation}
 \theta_{t+1,i} = \left(\frac{\chi + \frac{2\hat{\theta}_{t,i}\alpha_t\lambda}{C_{t,i}+\delta I}}{8\kappa}\right)^{\frac{1}{3}} - \left(\frac{\chi - \frac{2\hat{\theta}_{t,i}\alpha_t\lambda}{C_{t,i}+\delta I}}{8\kappa}\right)^{\frac{1}{3}},
\end{equation}
where $\chi = \sqrt{\hat{\theta}_{t,i} ^{2} + \frac{1}{27\kappa }}$.

\subsection{$L_{\infty}$ Regularization}
For the infinity norm, the $i$-th coordinate update rule is \citep{parikh2014proximal}:
\begin{equation}
\theta_{t+1,i} = \left\{ \begin{array}{cl}
\hat{\theta}_{t,i} - \frac{2\alpha_t\lambda}{C_{t,i}+\delta I}, &\hat{\theta}_{t,i} > \frac{2\alpha_t\lambda}{C_{t,i}+\delta}, \\
\hat{\theta}_{t,i} + \frac{2\alpha_t\lambda}{C_{t,i}+\delta}, & \hat{\theta}_{t,i} < \frac{2\alpha_t\lambda}{C_{t,i}+\delta}, \\
0, & \text{otherwise.}
\end{array} \right.
\end{equation}

\section{Analysis of Convergence Guarantee}
\label{secA2}

This section provides a concise analysis of the theoretical convergence guarantees for our adaptive proximal gradient methods, considering both convex and non-convex regularizers.

\subsection{Convex Regularizers}
For the convex case, we examine the conditions that guarantee convergence based on standard arguments from the convex optimization literature \citep{boyd2004convex, parikh2014proximal}. The objective function is $\mathcal{F}(\theta) = \mathcal{L}(\theta) + \lambda \mathcal{R}(\theta)$, where both $\mathcal{L}$ and $\mathcal{R}$ are convex.

\subsubsection{Assumptions for Convergence}
\begin{enumerate}
 \item \textbf{Convexity:} The loss function $\mathcal{L}(\theta)$ is convex and continuously differentiable. The regularizer $\mathcal{R}(\theta)$ is also convex.
 \item \textbf{$L$-Smoothness:} The loss function $\mathcal{L}(\theta)$ is $L$-smooth, meaning its gradient is Lipschitz continuous:
 \begin{equation}
 \|\nabla\mathcal{L}(\theta) - \nabla\mathcal{L}(\theta')\| \leq L\|\theta - \theta'\|.
 \end{equation}
 \item \textbf{Existence of a minimum:} The set of minimizers, $\Theta^* = \arg\min_{\theta}\mathcal{F}(\theta)$, is non-empty.
\end{enumerate}

\subsubsection{Convergence Guarantee}
For a standard proximal gradient descent with a constant learning rate $\alpha < 1/L$, the convergence rate is typically sublinear:
\begin{equation}
 \mathcal{F}(\theta_T) - \mathcal{F}(\theta^*) \leq \frac{1}{T} \left( \frac{\|\theta_0 - \theta^*\|^2}{2\alpha} \right).
\end{equation}
Our adaptive method often achieves faster empirical convergence than standard proximal gradient methods, though theoretical guarantees require additional conditions, as discussed in \citep{reddi2018on}.

\subsection{Non-Convex Regularizers}
For non-convex optimization, the goal is to find a stationary point.

\subsubsection{Assumptions for Convergence}
\begin{enumerate}
 \item \textbf{Differentiability and Lipschitz continuity:} The loss function $\mathcal{L}(\theta)$ is continuously differentiable and $L$-smooth.
 \item \textbf{Lower bounded:} The objective function $\mathcal{F}(\theta)$ is bounded from below.
 \item \textbf{Sufficient decrease:} The algorithm ensures a sufficient decrease in the objective function at each step.
\end{enumerate}

\subsubsection{Convergence Guarantee to an $\epsilon$-Stationary Point}
The convergence is measured by the norm of the limiting subdifferential. A common result is that the average squared norm of the subgradient is bounded:
\begin{equation}
 \min_{t=1,\dots,T} \|\partial\mathcal{F}(\theta_t)\|^2 \leq \frac{\mathcal{F}(\theta_1) - \mathcal{F}(\theta_T)}{\sum_{t=1}^{T}\alpha_t}
\end{equation}
where $\partial\mathcal{F}(\theta_t)$ denotes a subgradient. This implies convergence to a stationary point. The adaptive proximal gradient approach, similar to ProxGEN \citep{yun2021adaptive}, is guaranteed to converge to a stationary point under specific parameter choices and boundedness assumptions on the step-vector, stochastic gradient, and effective spectrum eigenvalue \citep{chen22adam,defossez2022a}. The key parameter requirements are: (i) final step-vector finite, (ii) stochastic gradient bounded, and (iii) minimum effective spectrum eigenvalue uniformly lower bounded.


\end{appendices}

\section{Competing interests}
No competing interest is declared.

\section{Author contributions statement}
Yuhua Fan and Partrik Waldmann conceived the experiment(s),  Yuhua Fan  conducted the experiment(s), Yuhua Fan, Ilkka Launonen, Mikko Sillanpää  and Patrik Waldmann analysed the results and wrote the manuscript.

\section{Acknowledgments}
This work was supported by the Academy of Finland Prof 5 funding for
mathematics and AI: data insight for high dimensional dynamics [Grant
326291].


\section{Data Availability Statement}
The original data sets are available at: \\
Mice data: \\
https://cran.r-project.org/web/packages/BGLR/\\
Pig data: \\
https://academic.oup.com/g3journal/article/2/4/429/6026060/\\
Wheat data: \\
https://cran.r-project.org/web/packages/BGLR/index.html\\
Loblolly pine data: \\
https://academic.oup.com/genetics/article/190/4/1503/6064084/\\

%\bibliographystyle{plain}
%\bibliography{reference}


\section{Key Points}
When trained on small, noisy and high-dimensional data, ResNets will suffer from overfitting due to the large amount of parameters. For the the existing methods, one promising approach relies on the proximal mapping technique which is computationally efficient since it can be
directly incorporated into the optimization algorithm. However, the performance of ResNets with various convex or non-convex proximal regularizers remains under-explored on high-dimensional data. In this study, an extended stochastic adaptive proximal gradient ResNet method is pr. This innovative approach is computationally efficient and can successfully incorporate a wide range of regularization techniques, spanning from convex to non-convex regularizers (from $L_0$ to $L_{\infty}$). The key points in this research include:
\begin{itemize}
    \item Methodological advancement:  The development of the extended stochastic adaptive proximal gradient ResNet capable of handling diverse regularizers, providing a flexible framework for sparse and efficient deep learning.

    \item Theoretical analysis and guarantee: A detailed analysis and derivation of the convergence guarantee for both the convex and non-convex regularizers within this proposed framework.

    \item Empirical validation: Comprehensive evaluation of the method's prediction performance in a supervised regression setting using four real, high-dimensional genomic datasets (mice, pig, wheat, and loblolly pine).
\end{itemize}


\begin{thebibliography}{10}

\bibitem{yun2021adaptive}
Jihun Yun, Aur{\'e}lie C Lozano, and Eunho Yang.
\newblock Adaptive proximal gradient methods for structured neural networks.
\newblock {\em Advances in Neural Information Processing Systems}, 34:24365--24378, 2021.

\bibitem{cao2013fast}
Wenfei Cao, Jian Sun, and Zongben Xu.
\newblock Fast image deconvolution using closed-form thresholding formulas of lq (q= 12, 23) regularization.
\newblock {\em Journal of Visual Communication and Image Representation}, 24(1):31--41, 2013.


\bibitem{hu2024convergence}
Yaohua Hu, Xinlin Hu, and Xiaoqi Yang.
\newblock On convergence of iterative thresholding algorithms to approximate sparse solution for composite nonconvex optimization.
\newblock {\em Mathematical Programming}, pages 1--26, 2024.


\bibitem{parikh2014proximal}
Neal Parikh and Stephen Boyd.
\newblock Proximal algorithms.
\newblock {\em Foundations and Trends in Optimization}, 1(3):127--239, 2014.

\bibitem{polson2015proximal}
Nicholas G Polson, James G Scott, and Brandon T Willard.
\newblock Proximal algorithms in statistics and machine learning.
\newblock {\em Statistical Science}, 30(4):559--581, 2015.

\bibitem{boyd2004convex}
Stephen Boyd and Lieven Vandenberghe.
\newblock {\em Convex optimization}.
\newblock Cambridge university press, 2004.


\bibitem{reddi2018on}
Sashank J Reddi, Satyen Kale, and Sanjiv Kumar.
\newblock On the Convergence of Adam and Beyond.
\newblock In {\em International Conference on Learning Representations}, 2018.


\bibitem{chen22adam}
Congliang Chen, Li Shen, Fangyu Zou, and Wei Liu.
\newblock Towards practical Adam: Non-convexity, convergence theory, and mini-batch acceleration.
\newblock {\em Journal of Machine Learning Research}, 23:1--47, 2022.


\bibitem{defossez2022a}
Alexandre D{\'e}fossez, Leon Bottou, Francis Bach, and Nicolas Usunier.
\newblock A simple convergence proof of Adam and Adagrad.
\newblock {\em Transactions on Machine Learning Research}, 2022.


\end{thebibliography}


%USE THE BELOW OPTIONS IN CASE YOU NEED AUTHOR YEAR FORMAT.
%\bibliographystyle{abbrvnat}
%\bibliography{reference}


%% sample for biography with author's image
\end{document}
