# Supplementary material for: Proximal regularization of deep residual neural networks applied to high-dimensional genomic data
Source: Brief Bioinform. 2026 May 25;27(3):bbag246. doi: 10.1093/bib/bbag246 (PMC13200547; doi:10.1093/bib/bbag246)
Supplement: supplementary_files_bbag246 [file supplementary_files_bbag246.zip › reference_supplementary_Appendices_bbag246.bib]

@article{yun2020general,
  title={A general family of stochastic proximal gradient methods for deep learning},
  author={Yun, Jihun and Lozano, Aurelie C and Yang, Eunho},
  journal={arXiv preprint arXiv:2007.07484},
  year={2020}
}

@article{parikh2014proximal,
  title={Proximal algorithms},
  author={Parikh, Neal and Boyd, Stephen},
  journal={Foundations and Trends in Optimization},
  volume={1},
  number={3},
  pages={127--239},
  year={2014},
  publisher={Now Publishers, Inc.}
}

@article{yun2021adaptive,
  title={Adaptive proximal gradient methods for structured neural networks},
  author={Yun, Jihun and Lozano, Aur{\'e}lie C and Yang, Eunho},
  journal={Advances in Neural Information Processing Systems},
  volume={34},
  pages={24365--24378},
  year={2021}
}

@article{cao2013fast,
  title={Fast image deconvolution using closed-form thresholding formulas of $L_q$ ($q= 1/2, 2/3$) regularization},
  author={Cao, Wenfei and Sun, Jian and Xu, Zongben},
  journal={Journal of Visual Communication and Image Representation},
  volume={24},
  number={1},
  pages={31--41},
  year={2013},
  publisher={Elsevier}
}

@article{hu2024convergence,
  title={On convergence of iterative thresholding algorithms to approximate sparse solution for composite nonconvex optimization},
  author={Hu, Yaohua and Hu, Xinlin and Yang, Xiaoqi},
  journal={Mathematical Programming},
  pages={1--26},
  year={2024},
  publisher={Springer}
}

@article{polson2015proximal,
  title={Proximal algorithms in statistics and machine learning},
  author={Polson, Nicholas G and Scott, James G and Willard, Brandon T},
  journal={Statistical Science},
  volume={30},
  number={4},
  pages={559--581},
  year={2015}
}

@book{boyd2004convex,
  title={Convex optimization},
  author={Boyd, Stephen and Vandenberghe, Lieven},
  year={2004},
  address={Cambridge},
  publisher={Cambridge university press}
}

@inproceedings{reddi2018on,
  title={On the Convergence of Adam and Beyond},
  author={Reddi, Sashank J and Kale, Satyen and Kumar, Sanjiv},
  booktitle={International Conference on Learning Representations},
  year={2018},
  url={https://openreview.net/forum?id=ryQu7f-RZ}
}

@article{chen22adam,
  title={Towards practical Adam: Non-convexity, convergence theory, and mini-batch acceleration},
  author={Chen, Congliang and Shen, Li and Zou, Fangyu and Liu, Wei},
  journal={Journal of Machine Learning Research},
  volume={23},
  pages={1--47},
  year={2022}
}

@article{defossez2022a,
  title={A simple convergence proof of Adam and Adagrad},
  author={D{\'e}fossez, Alexandre and Bottou, Leon and Bach, Francis and Usunier, Nicolas},
  journal={Transactions on Machine Learning Research},
  year={2022},
  url={https://openreview.net/forum?id=ZPQhzTSWA7}
}

@article{lv2022development,
  title={Development of a high-throughput SNP array for sea cucumber (Apostichopus japonicus) and its application in genomic selection with MCP regularized deep neural networks},
  author={Lv, Jia and Wang, Yangfan and Ni, Ping Ni and Lin, Ping and Hou, Hu and Ding, Jun and Chang, Yaqing and Hu, Jingjie and Wang, Shi and Bao, Zhenmin},
  journal={Genomics},
  volume={114},
  number={4},
  pages={110426},
  year={2022},
  publisher={Elsevier}
}

@article{szekely2007measuring,
  title={Measuring and testing dependence by correlation of distances},
  author={Sz{\'e}kely, G{\'a}bor J and Rizzo, Maria L and Bakirov, Nail K},
  journal={Annals of Statistics},
  volume={35},
  number={6},
  pages={2769--2794},
  year={2007}
}
