# Supplementary material for: Proximal regularization of deep residual neural networks applied to high-dimensional genomic data
Source: Brief Bioinform. 2026 May 25;27(3):bbag246. doi: 10.1093/bib/bbag246 (PMC13200547; doi:10.1093/bib/bbag246)
Supplement: supplementary_files_bbag246 [file supplementary_files_bbag246.zip › reference_supplementary_S5_bbag246.bib]

@article{price2006principal,
  title={Principal components analysis corrects for stratification in genome-wide association studies},
  author={Price, Alkes L and Patterson, Nick J and Plenge, Robert M and Weinblatt, Michael E and Shadick, Nancy A and Reich, David},
  journal={Nature Genetics},
  volume={38},
  number={8},
  pages={904--909},
  year={2006},
  publisher={Nature Publishing Group US New York}
}

@article{dagasso2025population,
  title={Accounting for population structure in deep learning models for genomic analysis},
  author={Dagasso, Gabrielle and Wilms, Matthias and Souza, Raissa and Forkert, Nils D},
  journal={Journal of Biomedical Informatics},
  volume={169},
  pages={104873},
  year={2025},
  publisher={Elsevier}
}
