# Supplementary material for: Proximal regularization of deep residual neural networks applied to high-dimensional genomic data
Source: Brief Bioinform. 2026 May 25;27(3):bbag246. doi: 10.1093/bib/bbag246 (PMC13200547; doi:10.1093/bib/bbag246)
Supplement: supplementary_files_bbag246 [file supplementary_files_bbag246.zip › S1_bbag246.xlsx]

## Sheet: Mice Data
Comparison among different regularizers with different architectures of ResNet on the mice data: ResNet-5, ResNet-10, ResNet-15, ResNet-20, and ResNet-25
ResNet-5
Method	Regularizer	Trait 1		Trait 2
		MSE	dCor	MSE	dCor
ResNet-5	L_0	0.158	0.521	0.162	0.245
	L_1/2	0.149	0.688	0.151	0.320
	L_2/3	0.151	0.655	0.155	0.278
	MCP	0.165	0.502	0.169	0.235
	SCAD	0.168	0.495	0.171	0.231
	L_1	0.155	0.582	0.159	0.255
	L_4/3	0.156	0.54	0.160	0.250
	L_3/2	0.157	0.509	0.162	0.239
	L_2	0.159	0.59	0.164	0.258
	L_3	0.162	0.601	0.167	0.271
	L_4	0.163	0.622	0.166	0.273
	L_inf	0.160	0.556	0.163	0.251
ResNet-10
Method	Regularizer	Trait 1		Trait 2
		MSE	dCor	MSE	dCor
ResNet-10	L_0	0.148	0.545	0.152	0.258
	L_1/2	0.141	0.710	0.144	0.338
	L_2/3	0.142	0.68	0.146	0.289
	MCP	0.153	0.525	0.157	0.249
	SCAD	0.155	0.518	0.159	0.245
	L_1	0.145	0.609	0.148	0.267
	L_4/3	0.146	0.565	0.149	0.263
	L_3/2	0.147	0.531	0.151	0.252
	L_2	0.148	0.615	0.152	0.270
	L_3	0.150	0.625	0.155	0.283
	L_4	0.151	0.647	0.154	0.285
	L_inf	0.149	0.58	0.152	0.264
ResNet-15
Method	Regularizer	Trait 1		Trait 2
		MSE	dCor	MSE	dCor
ResNet-15	L_0	0.141	0.564	0.145	0.268
	L_1/2	0.136	0.725	0.137	0.349
	L_2/3	0.137	0.694	0.139	0.297
	MCP	0.146	0.542	0.150	0.260
	SCAD	0.148	0.534	0.151	0.257
	L_1	0.139	0.628	0.143	0.276
	L_4/3	0.139	0.583	0.143	0.273
	L_3/2	0.140	0.546	0.144	0.261
	L_2	0.141	0.634	0.145	0.278
	L_3	0.142	0.641	0.147	0.292
	L_4	0.143	0.664	0.146	0.293
	L_inf	0.141	0.597	0.145	0.273
ResNet-20
Method	Regularizer	Trait 1		Trait 2
		MSE	dCor	MSE	dCor
ResNet-20	L_0	0.140	0.569	0.143	0.269
	L_1/2	0.135	0.72	0.136	0.342
	L_2/3	0.136	0.692	0.138	0.291
	MCP	0.145	0.546	0.149	0.260
	SCAD	0.147	0.537	0.15	0.256
	L_1	0.138	0.63	0.141	0.275
	L_4/3	0.139	0.588	0.142	0.270
	L_3/2	0.140	0.55	0.144	0.261
	L_2	0.141	0.635	0.145	0.279
	L_3	0.142	0.644	0.147	0.290
	L_4	0.143	0.665	0.146	0.291
	L_inf	0.141	0.598	0.144	0.272
ResNet-25
Method	Regularizer	Trait 1		Trait 2
		MSE	dCor	MSE	dCor
ResNet-25	L_0	0.144	0.555	0.147	0.258
	L_1/2	0.139	0.705	0.141	0.331
	L_2/3	0.141	0.675	0.144	0.282
	MCP	0.150	0.531	0.154	0.250
	SCAD	0.152	0.522	0.156	0.247
	L_1	0.143	0.615	0.146	0.266
	L_4/3	0.144	0.572	0.147	0.261
	L_3/2	0.145	0.539	0.149	0.252
	L_2	0.146	0.621	0.150	0.269
	L_3	0.148	0.630	0.152	0.281
	L_4	0.149	0.651	0.151	0.282
	L_inf	0.146	0.584	0.149	0.263
