# Supplementary material for: Proximal regularization of deep residual neural networks applied to high-dimensional genomic data
Source: Brief Bioinform. 2026 May 25;27(3):bbag246. doi: 10.1093/bib/bbag246 (PMC13200547; doi:10.1093/bib/bbag246)
Supplement: supplementary_files_bbag246 [file supplementary_files_bbag246.zip › S2_bbag246.xlsx]

## Sheet: Pig Data
Comparison among different regularizers with different architectures of ResNet on the pig data: ResNet-5, ResNet-10, ResNet-15, ResNet-20, and ResNet-25
ResNet-5
Method	Regularizer	Trait 1		Trait 2		Trait 3		Trait 4		Trait 5
		MSE	dCor	MSE	dCor	MSE	dCor	MSE	dCor	MSE	dCor
ResNet-5	L_0	0.786	0.451	0.787	0.383	0.786	0.443	0.782	0.412	0.794	0.475
	L_1/2	0.729	0.531	0.73	0.554	0.729	0.54	0.726	0.612	0.733	0.571
	L_2/3	0.731	0.523	0.732	0.534	0.731	0.507	0.727	0.58	0.735	0.532
	MCP	0.787	0.421	0.788	0.371	0.787	0.415	0.784	0.402	0.794	0.441
	SCAD	0.788	0.416	0.789	0.363	0.788	0.417	0.784	0.399	0.795	0.432
	L_1	0.785	0.493	0.786	0.471	0.785	0.477	0.782	0.466	0.793	0.502
	L_4/3	0.785	0.452	0.786	0.437	0.785	0.456	0.782	0.434	0.793	0.48
	L_3/2	0.786	0.443	0.787	0.393	0.786	0.422	0.782	0.413	0.794	0.463
	L_2	0.783	0.513	0.784	0.504	0.783	0.497	0.780	0.502	0.790	0.511
	L_3	0.782	0.491	0.783	0.523	0.782	0.503	0.778	0.522	0.786	0.520
	L_4	0.782	0.536	0.782	0.523	0.782	0.521	0.777	0.57	0.786	0.531
	L_inf	0.784	0.504	0.785	0.429	0.784	0.463	0.781	0.434	0.792	0.441
ResNet-10
Method	Regularizer	Trait 1		Trait 2		Trait 3		Trait 4		Trait 5
		MSE	dCor	MSE	dCor	MSE	dCor	MSE	dCor	MSE	dCor
ResNet-10	L_0	0.486	0.541	0.487	0.493	0.486	0.533	0.482	0.512	0.494	0.565
	L_1/2	0.429	0.641	0.430	0.664	0.429	0.650	0.426	0.722	0.433	0.681
	L_2/3	0.431	0.633	0.432	0.644	0.431	0.617	0.427	0.69	0.435	0.642
	MCP	0.487	0.511	0.488	0.461	0.487	0.505	0.484	0.492	0.494	0.531
	SCAD	0.488	0.506	0.489	0.453	0.488	0.507	0.484	0.489	0.495	0.522
	L_1	0.485	0.583	0.486	0.561	0.485	0.567	0.482	0.556	0.493	0.592
	L_4/3	0.485	0.542	0.486	0.527	0.485	0.546	0.482	0.524	0.493	0.571
	L_3/2	0.486	0.533	0.487	0.483	0.486	0.512	0.482	0.503	0.494	0.553
	L_2	0.483	0.603	0.484	0.594	0.483	0.587	0.480	0.592	0.49	0.601
	L_3	0.482	0.581	0.483	0.613	0.482	0.593	0.478	0.612	0.486	0.610
	L_4	0.482	0.626	0.482	0.613	0.482	0.611	0.477	0.66	0.486	0.621
	L_inf	0.484	0.594	0.485	0.519	0.484	0.553	0.481	0.524	0.492	0.531
ResNet-15
Method	Regularizer	Trait 1		Trait 2		Trait 3		Trait 4		Trait 5
		MSE	dCor	MSE	dCor	MSE	dCor	MSE	dCor	MSE	dCor
ResNet-15	L_0	0.286	0.651	0.287	0.603	0.286	0.643	0.282	0.622	0.294	0.675
	L_1/2	0.229	0.751	0.23	0.774	0.229	0.76	0.226	0.832	0.233	0.791
	L_2/3	0.231	0.743	0.232	0.754	0.231	0.727	0.227	0.801	0.235	0.752
	MCP	0.287	0.621	0.288	0.571	0.287	0.615	0.284	0.602	0.294	0.641
	SCAD	0.288	0.616	0.289	0.563	0.288	0.617	0.284	0.599	0.295	0.632
	L_1	0.285	0.693	0.286	0.671	0.285	0.677	0.282	0.666	0.293	0.702
	L_4/3	0.285	0.652	0.286	0.637	0.285	0.656	0.282	0.634	0.293	0.68
	L_3/2	0.286	0.643	0.287	0.593	0.286	0.622	0.282	0.613	0.294	0.663
	L_2	0.283	0.713	0.284	0.704	0.283	0.697	0.28	0.702	0.290	0.711
	L_3	0.282	0.691	0.283	0.723	0.282	0.703	0.278	0.722	0.286	0.72
	L_4	0.282	0.736	0.282	0.723	0.282	0.721	0.277	0.770	0.286	0.731
	L_inf	0.284	0.704	0.285	0.629	0.284	0.663	0.281	0.634	0.292	0.641
ResNet-20
Method	Regularizer	Trait 1		Trait 2		Trait 3		Trait 4		Trait 5
		MSE	dCor	MSE	dCor	MSE	dCor	MSE	dCor	MSE	dCor
ResNet-20	L_0	0.436	0.551	0.437	0.503	0.436	0.543	0.432	0.522	0.444	0.575
	L_1/2	0.379	0.651	0.380	0.674	0.379	0.660	0.376	0.732	0.383	0.691
	L_2/3	0.381	0.643	0.382	0.654	0.381	0.627	0.377	0.702	0.385	0.652
	MCP	0.437	0.521	0.438	0.471	0.437	0.515	0.434	0.502	0.444	0.541
	SCAD	0.438	0.516	0.439	0.463	0.438	0.517	0.434	0.499	0.445	0.532
	L_1	0.435	0.593	0.436	0.571	0.435	0.577	0.432	0.566	0.443	0.602
	L_4/3	0.435	0.552	0.436	0.537	0.435	0.556	0.432	0.534	0.443	0.580
	L_3/2	0.436	0.543	0.437	0.493	0.436	0.522	0.432	0.513	0.444	0.563
	L_2	0.433	0.613	0.434	0.604	0.433	0.597	0.43	0.602	0.440	0.611
	L_3	0.432	0.591	0.433	0.623	0.432	0.603	0.428	0.622	0.436	0.62
	L_4	0.432	0.636	0.432	0.623	0.432	0.621	0.427	0.67	0.436	0.631
	L_inf	0.434	0.604	0.435	0.529	0.434	0.563	0.431	0.534	0.442	0.541
ResNet-25
Method	Regularizer	Trait 1		Trait 2		Trait 3		Trait 4		Trait 5
		MSE	dCor	MSE	dCor	MSE	dCor	MSE	dCor	MSE	dCor
ResNet-25	L_0	0.586	0.451	0.587	0.403	0.586	0.443	0.582	0.422	0.594	0.475
	L_1/2	0.529	0.551	0.530	0.574	0.529	0.560	0.526	0.632	0.533	0.591
	L_2/3	0.531	0.543	0.532	0.554	0.531	0.527	0.527	0.602	0.535	0.552
	MCP	0.587	0.421	0.588	0.371	0.587	0.415	0.584	0.402	0.594	0.441
	SCAD	0.588	0.416	0.589	0.363	0.588	0.417	0.584	0.399	0.595	0.432
	L_1	0.585	0.493	0.586	0.471	0.585	0.477	0.582	0.466	0.593	0.502
	L_4/3	0.585	0.452	0.586	0.437	0.585	0.456	0.582	0.434	0.593	0.481
	L_3/2	0.586	0.443	0.587	0.393	0.586	0.422	0.582	0.413	0.594	0.463
	L_2	0.583	0.513	0.584	0.504	0.583	0.497	0.58	0.502	0.590	0.511
	L_3	0.582	0.491	0.583	0.523	0.582	0.503	0.578	0.522	0.586	0.52
	L_4	0.582	0.536	0.582	0.523	0.582	0.521	0.577	0.57	0.586	0.531
	L_inf	0.584	0.504	0.585	0.429	0.584	0.463	0.581	0.434	0.592	0.441
