# Supplementary material for: Proximal regularization of deep residual neural networks applied to high-dimensional genomic data
Source: Brief Bioinform. 2026 May 25;27(3):bbag246. doi: 10.1093/bib/bbag246 (PMC13200547; doi:10.1093/bib/bbag246)
Supplement: supplementary_files_bbag246 [file supplementary_files_bbag246.zip › S3_bbag246.xlsx]

## Sheet: Wheat Data
Comparison among different regularizers with different architectures of ResNet on the wheat data: ResNet-5, ResNet-10, ResNet-18, ResNet-20, and ResNet-25
ResNet-5
Method	Regularizer	Trait 1		Trait 2		Trait 3		Trait 4
		MSE	dCor	MSE	dCor	MSE	dCor	MSE	dCor
ResNet-5	L_0	0.151	0.692	0.146	0.725	0.144	0.582	0.145	0.710
	L_1/2	0.142	0.82	0.141	0.812	0.140	0.695	0.140	0.782
	L_2/3	0.145	0.785	0.142	0.810	0.142	0.681	0.142	0.761
	MCP	0.152	0.741	0.147	0.718	0.145	0.558	0.146	0.698
	SCAD	0.153	0.738	0.148	0.704	0.146	0.557	0.147	0.697
	L_1	0.149	0.718	0.145	0.771	0.143	0.590	0.144	0.742
	L_4/3	0.150	0.701	0.145	0.748	0.143	0.588	0.144	0.740
	L_3/2	0.151	0.694	0.146	0.728	0.144	0.574	0.145	0.728
	L_2	0.148	0.731	0.144	0.784	0.142	0.621	0.143	0.745
	L_3	0.146	0.738	0.143	0.798	0.142	0.668	0.143	0.750
	L_4	0.145	0.751	0.142	0.803	0.141	0.666	0.142	0.758
	L_inf	0.149	0.705	0.144	0.758	0.143	0.605	0.144	0.732
ResNet-10
Method	Regularizer	Trait 1		Trait 2		Trait 3		Trait 4
		MSE	dCor	MSE	dCor	MSE	dCor	MSE	dCor
ResNet-10	L_0	0.145	0.708	0.140	0.748	0.137	0.605	0.138	0.730
	L_1/2	0.135	0.842	0.134	0.841	0.133	0.722	0.133	0.805
	L_2/3	0.138	0.805	0.135	0.838	0.135	0.710	0.135	0.780
	MCP	0.146	0.758	0.14	0.730	0.138	0.572	0.139	0.712
	SCAD	0.147	0.754	0.141	0.716	0.139	0.571	0.140	0.711
	L_1	0.143	0.735	0.139	0.795	0.137	0.610	0.137	0.760
	L_4/3	0.144	0.718	0.139	0.762	0.137	0.608	0.138	0.758
	L_3/2	0.145	0.711	0.140	0.742	0.137	0.594	0.138	0.742
	L_2	0.142	0.748	0.138	0.810	0.136	0.640	0.137	0.765
	L_3	0.140	0.754	0.137	0.825	0.136	0.685	0.136	0.768
	L_4	0.139	0.768	0.136	0.83	0.135	0.683	0.136	0.778
	L_inf	0.143	0.722	0.138	0.78	0.136	0.625	0.137	0.752
ResNet-18
Method	Regularizer	Trait 1		Trait 2		Trait 3		Trait 4
		MSE	dCor	MSE	dCor	MSE	dCor	MSE	dCor
ResNet-18	L_0	0.143	0.715	0.138	0.755	0.135	0.612	0.136	0.738
	L_1/2	0.133	0.850	0.132	0.849	0.131	0.731	0.131	0.812
	L_2/3	0.136	0.812	0.133	0.845	0.133	0.718	0.133	0.788
	MCP	0.144	0.762	0.138	0.738	0.136	0.588	0.137	0.718
	SCAD	0.145	0.758	0.139	0.724	0.137	0.587	0.138	0.716
	L_1	0.141	0.740	0.137	0.801	0.135	0.618	0.135	0.768
	L_4/3	0.142	0.722	0.137	0.768	0.135	0.615	0.135	0.769
	L_3/2	0.142	0.714	0.138	0.752	0.135	0.604	0.136	0.750
	L_2	0.141	0.752	0.136	0.818	0.134	0.648	0.135	0.772
	L_3	0.137	0.758	0.134	0.832	0.134	0.701	0.135	0.771
	L_4	0.136	0.771	0.133	0.837	0.134	0.699	0.134	0.780
	L_inf	0.141	0.728	0.136	0.786	0.134	0.632	0.135	0.759
ResNet-20
Method	Regularizer	Trait 1		Trait 2		Trait 3		Trait 4
		MSE	dCor	MSE	dCor	MSE	dCor	MSE	dCor
ResNet-20	L_0	0.145	0.705	0.140	0.745	0.138	0.601	0.138	0.728
	L_1/2	0.135	0.840	0.134	0.838	0.133	0.721	0.133	0.801
	L_2/3	0.138	0.801	0.135	0.835	0.135	0.708	0.135	0.776
	MCP	0.146	0.752	0.140	0.725	0.138	0.575	0.139	0.708
	SCAD	0.147	0.748	0.141	0.711	0.139	0.574	0.14	0.706
	L_1	0.143	0.731	0.139	0.792	0.137	0.606	0.137	0.756
	L_4/3	0.144	0.714	0.139	0.758	0.137	0.604	0.138	0.754
	L_3/2	0.145	0.706	0.141	0.738	0.137	0.590	0.138	0.738
	L_2	0.142	0.744	0.138	0.807	0.136	0.636	0.137	0.761
	L_3	0.140	0.750	0.137	0.820	0.136	0.68	0.136	0.763
	L_4	0.139	0.763	0.136	0.826	0.135	0.678	0.136	0.772
	L_inf	0.143	0.718	0.138	0.776	0.136	0.621	0.137	0.748
ResNet-25
Method	Regularizer	Trait 1		Trait 2		Trait 3		Trait 4
		MSE	dCor	MSE	dCor	MSE	dCor	MSE	dCor
ResNet-25	L_0	0.148	0.685	0.143	0.722	0.141	0.575	0.142	0.708
	L_1/2	0.138	0.815	0.137	0.81	0.136	0.690	0.136	0.775
	L_2/3	0.141	0.772	0.138	0.802	0.138	0.675	0.138	0.755
	MCP	0.149	0.728	0.143	0.703	0.141	0.552	0.142	0.682
	SCAD	0.150	0.724	0.144	0.686	0.142	0.551	0.143	0.680
	L_1	0.146	0.702	0.142	0.762	0.1401	0.582	0.141	0.732
	L_4/3	0.147	0.688	0.142	0.732	0.1403	0.580	0.141	0.730
	L_3/2	0.148	0.680	0.143	0.712	0.1407	0.566	0.142	0.714
	L_2	0.145	0.715	0.141	0.775	0.139	0.615	0.142	0.738
	L_3	0.143	0.722	0.140	0.79	0.138	0.658	0.139	0.740
	L_4	0.142	0.735	0.139	0.796	0.138	0.656	0.139	0.748
	L_inf	0.146	0.692	0.141	0.745	0.140	0.601	0.141	0.725
