# Supplementary material for: Proximal regularization of deep residual neural networks applied to high-dimensional genomic data
Source: Brief Bioinform. 2026 May 25;27(3):bbag246. doi: 10.1093/bib/bbag246 (PMC13200547; doi:10.1093/bib/bbag246)
Supplement: supplementary_files_bbag246 [file supplementary_files_bbag246.zip › S4_bbag246.xlsx]

## Sheet: Pine Data
Comparison among different regularizers with different architectures of ResNet on the loblolly pine data: ResNet-5, ResNet-10, ResNet-18, ResNet-20, and ResNet-25
ResNet-5
Method	Regularizer	Trait 1		Trait 2		Trait 3		Trait 4		Trait 5		Trait 6		Trait 7
		MSE	dCor	MSE	dCor	MSE	dCor	MSE	dCor	MSE	dCor	MSE	dCor	MSE	dCor
ResNet-5	L_0	0.155	0.701	0.154	0.421	0.152	0.478	0.15	0.501	0.153	0.512	0.155	0.642	0.156	0.672
	L_1/2	0.149	0.852	0.152	0.495	0.148	0.622	0.147	0.605	0.148	0.588	0.151	0.725	0.153	0.758
	L_2/3	0.151	0.805	0.153	0.472	0.150	0.582	0.149	0.591	0.151	0.565	0.152	0.712	0.154	0.725
	MCP	0.160	0.655	0.164	0.411	0.158	0.442	0.154	0.482	0.156	0.501	0.162	0.625	0.165	0.641
	SCAD	0.162	0.652	0.166	0.408	0.159	0.440	0.155	0.478	0.157	0.498	0.164	0.62	0.168	0.641
	L_1	0.154	0.732	0.155	0.442	0.153	0.512	0.152	0.510	0.152	0.542	0.154	0.675	0.156	0.720
	L_4/3	0.155	0.710	0.157	0.435	0.154	0.485	0.153	0.505	0.154	0.531	0.155	0.655	0.158	0.685
	L_3/2	0.156	0.682	0.159	0.421	0.156	0.455	0.154	0.495	0.155	0.511	0.157	0.642	0.161	0.662
	L_2	0.153	0.745	0.155	0.455	0.152	0.535	0.151	0.515	0.152	0.552	0.154	0.682	0.155	0.705
	L_3	0.159	0.762	0.162	0.465	0.158	0.552	0.154	0.528	0.156	0.562	0.161	0.695	0.163	0.710
	L_4	0.152	0.782	0.154	0.475	0.151	0.575	0.153	0.582	0.152	0.565	0.152	0.702	0.155	0.718
	L_inf	0.157	0.721	0.159	0.441	0.157	0.512	0.154	0.511	0.155	0.535	0.157	0.662	0.161	0.692
ResNet-10
Method	Regularizer	Trait 1		Trait 2		Trait 3		Trait 4		Trait 5		Trait 6		Trait 7
		MSE	dCor	MSE	dCor	MSE	dCor	MSE	dCor	MSE	dCor	MSE	dCor	MSE	dCor
ResNet-10	L_0	0.149	0.722	0.149	0.445	0.148	0.495	0.146	0.515	0.148	0.535	0.151	0.665	0.151	0.688
	L_1/2	0.144	0.870	0.147	0.505	0.143	0.64	0.142	0.622	0.143	0.605	0.146	0.741	0.148	0.775
	L_2/3	0.146	0.821	0.148	0.490	0.145	0.605	0.144	0.611	0.146	0.582	0.148	0.728	0.149	0.745
	MCP	0.154	0.675	0.159	0.43	0.153	0.458	0.149	0.498	0.151	0.518	0.158	0.645	0.160	0.665
	SCAD	0.157	0.672	0.161	0.425	0.154	0.455	0.151	0.492	0.152	0.515	0.159	0.640	0.163	0.662
	L_1	0.149	0.745	0.150	0.458	0.148	0.528	0.147	0.528	0.147	0.558	0.149	0.691	0.151	0.721
	L_4/3	0.150	0.725	0.152	0.451	0.149	0.498	0.148	0.518	0.149	0.545	0.151	0.672	0.153	0.702
	L_3/2	0.151	0.698	0.154	0.435	0.151	0.468	0.149	0.508	0.151	0.525	0.152	0.658	0.156	0.678
	L_2	0.148	0.761	0.151	0.471	0.147	0.551	0.146	0.531	0.147	0.568	0.149	0.701	0.151	0.722
	L_3	0.154	0.775	0.157	0.481	0.153	0.565	0.149	0.542	0.151	0.578	0.156	0.712	0.158	0.725
	L_4	0.147	0.795	0.149	0.490	0.146	0.592	0.148	0.598	0.147	0.582	0.147	0.718	0.15	0.732
	L_inf	0.152	0.738	0.154	0.455	0.152	0.528	0.149	0.525	0.15	0.551	0.152	0.678	0.156	0.708
ResNet-18
Method	Regularizer	Trait 1		Trait 2		Trait 3		Trait 4		Trait 5		Trait 6		Trait 7
		MSE	dCor	MSE	dCor	MSE	dCor	MSE	dCor	MSE	dCor	MSE	dCor	MSE	dCor
ResNet-18	L_0	0.147	0.730	0.147	0.458	0.146	0.505	0.144	0.528	0.146	0.548	0.149	0.678	0.149	0.699
	L_1/2	0.142	0.881	0.146	0.518	0.141	0.652	0.141	0.635	0.141	0.614	0.144	0.751	0.146	0.788
	L_2/3	0.144	0.833	0.146	0.502	0.144	0.615	0.143	0.62	0.144	0.592	0.146	0.741	0.147	0.755
	MCP	0.152	0.687	0.157	0.438	0.151	0.47	0.147	0.512	0.149	0.528	0.156	0.661	0.158	0.678
	SCAD	0.155	0.685	0.159	0.435	0.152	0.468	0.149	0.505	0.150	0.525	0.157	0.655	0.161	0.675
	L_1	0.147	0.758	0.148	0.468	0.146	0.540	0.145	0.543	0.145	0.57	0.147	0.701	0.149	0.732
	L_4/3	0.148	0.738	0.150	0.462	0.147	0.508	0.146	0.528	0.147	0.558	0.148	0.684	0.151	0.714
	L_3/2	0.149	0.709	0.152	0.448	0.149	0.475	0.147	0.522	0.148	0.538	0.150	0.675	0.154	0.689
	L_2	0.146	0.772	0.148	0.482	0.145	0.563	0.144	0.542	0.145	0.578	0.147	0.710	0.148	0.734
	L_3	0.152	0.787	0.155	0.488	0.151	0.578	0.147	0.556	0.149	0.588	0.154	0.724	0.156	0.739
	L_4	0.145	0.809	0.147	0.499	0.144	0.604	0.146	0.613	0.145	0.592	0.145	0.729	0.148	0.746
	L_inf	0.155	0.75	0.152	0.468	0.15	0.540	0.147	0.538	0.148	0.562	0.151	0.689	0.154	0.722
ResNet-20
Method	Regularizer	Trait 1		Trait 2		Trait 3		Trait 4		Trait 5		Trait 6		Trait 7
		MSE	dCor	MSE	dCor	MSE	dCor	MSE	dCor	MSE	dCor	MSE	dCor	MSE	dCor
ResNet-20	L_0	0.149	0.720	0.149	0.448	0.148	0.495	0.146	0.518	0.148	0.538	0.151	0.668	0.151	0.689
	L_1/2	0.143	0.871	0.147	0.508	0.142	0.642	0.141	0.625	0.142	0.605	0.145	0.742	0.147	0.778
	L_2/3	0.145	0.822	0.147	0.492	0.145	0.606	0.144	0.612	0.145	0.584	0.147	0.730	0.148	0.748
	MCP	0.154	0.681	0.159	0.428	0.153	0.461	0.149	0.501	0.151	0.521	0.158	0.652	0.16	0.668
	SCAD	0.157	0.677	0.161	0.426	0.154	0.458	0.151	0.498	0.152	0.518	0.159	0.648	0.163	0.665
	L_1	0.148	0.748	0.149	0.458	0.147	0.532	0.146	0.53	0.146	0.558	0.148	0.692	0.151	0.722
	L_4/3	0.149	0.728	0.151	0.455	0.148	0.498	0.147	0.521	0.148	0.548	0.149	0.675	0.152	0.705
	L_3/2	0.150	0.699	0.153	0.438	0.150	0.468	0.148	0.511	0.149	0.528	0.151	0.665	0.155	0.68
	L_2	0.147	0.762	0.149	0.471	0.146	0.553	0.145	0.531	0.146	0.568	0.148	0.701	0.149	0.724
	L_3	0.153	0.778	0.156	0.48	0.152	0.568	0.148	0.545	0.152	0.578	0.155	0.715	0.157	0.737
	L_4	0.146	0.801	0.148	0.49	0.145	0.595	0.147	0.601	0.146	0.584	0.146	0.723	0.149	0.738
	L_inf	0.151	0.740	0.153	0.458	0.151	0.53	0.148	0.528	0.149	0.553	0.151	0.681	0.155	0.712
ResNet-25
Method	Regularizer	Trait 1		Trait 2		Trait 3		Trait 4		Trait 5		Trait 6		Trait 7
		MSE	dCor	MSE	dCor	MSE	dCor	MSE	dCor	MSE	dCor	MSE	dCor	MSE	dCor
ResNet-25	L_0	0.151	0.711	0.150	0.435	0.149	0.485	0.147	0.505	0.149	0.525	0.152	0.655	0.152	0.675
	L_1/2	0.145	0.862	0.149	0.498	0.144	0.632	0.143	0.615	0.144	0.595	0.147	0.735	0.149	0.768
	L_2/3	0.147	0.812	0.149	0.482	0.147	0.595	0.146	0.602	0.147	0.574	0.149	0.721	0.150	0.738
	MCP	0.156	0.673	0.161	0.418	0.155	0.456	0.151	0.491	0.153	0.517	0.162	0.642	0.162	0.658
	SCAD	0.159	0.667	0.163	0.416	0.156	0.448	0.153	0.488	0.154	0.508	0.161	0.638	0.165	0.655
	L_1	0.152	0.732	0.151	0.448	0.149	0.518	0.148	0.518	0.148	0.548	0.157	0.681	0.152	0.712
	L_4/3	0.151	0.718	0.153	0.445	0.153	0.488	0.149	0.511	0.153	0.538	0.151	0.665	0.154	0.695
	L_3/2	0.152	0.689	0.155	0.428	0.152	0.458	0.154	0.507	0.151	0.518	0.153	0.655	0.157	0.670
	L_2	0.149	0.745	0.151	0.463	0.148	0.541	0.147	0.521	0.148	0.558	0.152	0.692	0.151	0.715
	L_3	0.155	0.768	0.158	0.472	0.154	0.558	0.152	0.535	0.152	0.568	0.157	0.705	0.159	0.723
	L_4	0.148	0.791	0.153	0.481	0.147	0.585	0.149	0.591	0.148	0.574	0.148	0.710	0.151	0.728
	L_inf	0.153	0.730	0.155	0.448	0.153	0.523	0.15	0.518	0.151	0.543	0.153	0.671	0.157	0.702
