# Supplementary material for: Proximal regularization of deep residual neural networks applied to high-dimensional genomic data
Source: Brief Bioinform. 2026 May 25;27(3):bbag246. doi: 10.1093/bib/bbag246 (PMC13200547; doi:10.1093/bib/bbag246)
Supplement: supplementary_files_bbag246 [file supplementary_files_bbag246.zip › S6_bbag246.xlsx]

## Sheet: Sheet1
Table 1: Granular Trait-specific Sparsity (\%) Comparison across Four Genomic Datasets using non-convex regularizers, including baseline comparisons.
Model	Reg.	Mice Data		Pig Data					Wheat Data				Pine Data
		Mice T1	Mice T2	Pig T1	Pig T2	Pig T3	Pig T4	Pig T5	Wheat T1	Wheat T2	Wheat T3	Wheat T4	Pine T1	Pine T2	Pine T3	Pine T4	Pine T5	Pine T6	Pine T7
ResNet-5	L0	15.1	15	15.8	15.6	15.9	15.7	15.7	14.8	14.6	14.7	14.7	14.9	14.8	14.9	14.9	14.8	14.9	14.9
ResNet-10	L1/2	13.1	13.2	13.1	13.3	13.2	13.4	13.2	12	12.1	12	12.1	12.1	12.2	12.1	12.2	12.1	12.2	12.1
ResNet-15	L2/3	14.1	14.2	14.5	14.6	14.5	14.5	14.6	13.7	13.9	13.8	13.8	13.8	13.9	13.9	13.8	13.9	13.9	13.8
ResNet-18	MCP	14.7	14.7	15.1	14.9	15	14.9	15.1	13.4	13.2	13.3	13.3	13.8	13.8	13.8	13.8	13.8	13.8	13.8
ResNet-20	SCAD	15	15	15.8	15.7	15.7	15.8	15.7	14.1	14	14.1	14.1	14.5	14.5	14.5	14.5	14.5	14.5	14.5
ResNet-25	L1	12.2	12.2	13.6	13.6	13.6	13.6	13.6	12.1	12	12.1	12.1	13.1	13.2	13.1	13.2	13.1	13.2	13.1
PGDLM	L1/2	18.5	18.2	19.1	19.3	19	19.4	19.2	17.5	17.8	17.4	17.6	18.1	18.4	18.2	18.5	18.1	18.4	18.3
LightGBM	L1	22.4	22.1	23.5	23.8	23.4	23.9	23.6	21.2	21.5	21	21.3	22	22.5	22.1	22.6	22.2	22.7	22.4
Comparison between different SNP input: ALL SNPs vs. Info SNPs selected by the best regularizer L_1/2
SNP Input	Proximal	Mice Data				Pig Data										Wheat Data								Pine Data
		T1 MSE	T1 dCor	T2 MSE	T2 dCor	T1 MSE	T1 dCor	T2 MSE	T2 dCor	T3 MSE	T3 dCor	T4 MSE	T4 dCor	T5 MSE	T5 dCor	T1 MSE	T1 dCor	T2 MSE	T2 dCor	T3 MSE	T3 dCor	T4 MSE	T4 dCor	T1 MSE	T1 dCor	T2 MSE	T2 dCor	T3 MSE	T3 dCor	T4 MSE	T4 dCor	T5 MSE	T5 dCor	T6 MSE	T6 dCor	T7 MSE	T7 dCor
All SNPs	0	0.158	0.521	0.161	0.289	0.151	0.712	0.153	0.681	0.152	0.703	0.148	0.691	0.158	0.731	0.154	0.631	0.152	0.659	0.151	0.541	0.151	0.652	0.163	0.641	0.164	0.371	0.162	0.451	0.161	0.441	0.163	0.461	0.165	0.581	0.166	0.601
	0.5	0.144	0.638	0.147	0.321	0.139	0.821	0.141	0.801	0.14	0.812	0.136	0.871	0.145	0.851	0.142	0.741	0.141	0.762	0.14	0.651	0.14	0.751	0.151	0.771	0.153	0.451	0.151	0.571	0.149	0.551	0.15	0.561	0.153	0.691	0.154	0.711
	1	0.133	0.733	0.134	0.355	0.129	0.901	0.13	0.924	0.129	0.91	0.126	0.982	0.133	0.941	0.132	0.854	0.131	0.853	0.13	0.737	0.13	0.819	0.141	0.883	0.145	0.521	0.14	0.656	0.139	0.637	0.14	0.617	0.143	0.753	0.145	0.791
Info SNPs	0	0.151	0.573	0.154	0.312	0.144	0.762	0.146	0.731	0.145	0.751	0.141	0.741	0.151	0.781	0.148	0.681	0.146	0.709	0.145	0.591	0.145	0.701	0.157	0.691	0.158	0.421	0.156	0.501	0.155	0.491	0.157	0.511	0.159	0.631	0.16	0.651
	0.5	0.138	0.695	0.141	0.341	0.134	0.861	0.136	0.841	0.135	0.852	0.131	0.911	0.14	0.891	0.137	0.791	0.136	0.812	0.135	0.691	0.135	0.801	0.146	0.821	0.148	0.491	0.146	0.611	0.144	0.591	0.145	0.601	0.148	0.731	0.149	0.751
	1	0.128	0.761	0.129	0.372	0.124	0.931	0.125	0.951	0.124	0.938	0.121	0.993	0.128	0.963	0.127	0.881	0.126	0.879	0.125	0.761	0.125	0.843	0.136	0.911	0.14	0.549	0.135	0.681	0.134	0.661	0.135	0.641	0.138	0.779	0.14	0.815
