# Supplementary material for: Proximal regularization of deep residual neural networks applied to high-dimensional genomic data
Source: Brief Bioinform. 2026 May 25;27(3):bbag246. doi: 10.1093/bib/bbag246 (PMC13200547; doi:10.1093/bib/bbag246)
Supplement: supplementary_files_bbag246 [file supplementary_files_bbag246.zip › S7_bbag246.xlsx]

## Sheet: Consolidating Statistical Test 
Table: Wilcoxon signed-rank test p-values comparing unregularized vs. $L_{1/2}$ regularized ResNets on four datasets. Notice that ResNet-18 for mice and pig data, ResNet-15 for wheat and pine data.
Dataset	Architecture	Trait 1 MSE	Trait 1 dCor	Trait 2 MSE	Trait 2 dCor	Trait 3 MSE	Trait 3 dCor	Trait 4 MSE	Trait 4 dCor	Trait 5 MSE	Trait 5 dCor	Trait 6 MSE	Trait 6 dCor	Trait 7 MSE	Trait 7 dCor
Mice	ResNet-5	0.0142	0.0115	0.0188	0.0122	-	-	-	-	-	-	-	-	-	-
Mice	ResNet-10	0.0084	0.0052	0.0091	0.0064	-	-	-	-	-	-	-	-	-	-
Mice	ResNet-15	0.0012	< 0.001	0.0021	< 0.001	-	-	-	-	-	-	-	-	-	-
Mice	ResNet-20	< 0.001	< 0.001	< 0.001	< 0.001	-	-	-	-	-	-	-	-	-	-
Mice	ResNet-25	< 0.0001	< 0.0001	< 0.0001	< 0.0001	-	-	-	-	-	-	-	-	-	-
---	---	---	---	---	---	---	---	---	---	---	---	---	---	---	---
Pig	ResNet-5	0.012	0.015	0.011	0.018	0.009	0.012	0.014	0.011	0.01	0.013	-	-	-	-
Pig	ResNet-10	0.002	0.002	0.002	0.002	0.003	0.003	0.002	0.002	0.003	0.002	-	-	-	-
Pig	ResNet-15	<.001	<.001	<.001	<.001	<.001	<.001	<.001	<.001	<.001	<.001	-	-	-	-
Pig	ResNet-18	<.001	<.001	<.001	<.001	<.001	<.001	<.001	<.001	<.001	<.001	-	-	-	-
Pig	ResNet-20	<.001	<.001	<.001	<.001	<.001	<.001	<.001	<.001	<.001	<.001	-	-	-	-
Pig	ResNet-25	<.0001	<.0001	<.0001	<.0001	<.0001	<.0001	<.0001	<.0001	<.0001	<.0001	-	-	-	-
---	---	---	---	---	---	---	---	---	---	---	---	---	---	---	---
Wheat	ResNet-5	0.0154	0.0182	0.0141	0.0125	0.0188	0.0201	0.0162	0.0133	-	-	-	-	-	-
Wheat	ResNet-10	0.0092	0.0075	0.0088	0.0064	0.0071	0.0055	0.0082	0.007	-	-	-	-	-	-
Wheat	ResNet-15	< 0.001	< 0.001	< 0.001	< 0.001	< 0.001	< 0.001	< 0.001	< 0.001	-	-	-	-	-	-
Wheat	ResNet-18	< 0.001	< 0.001	< 0.001	< 0.001	< 0.001	< 0.001	< 0.001	< 0.001	-	-	-	-	-	-
Wheat	ResNet-20	< 0.001	< 0.001	< 0.001	< 0.001	< 0.001	< 0.001	< 0.001	< 0.001	-	-	-	-	-	-
Wheat	ResNet-25	< 0.0001	< 0.0001	< 0.0001	< 0.0001	< 0.0001	< 0.0001	< 0.0001	< 0.0001	-	-	-	-	-	-
---	---	---	---	---	---	---	---	---	---	---	---	---	---	---	---
Pine	ResNet-5	0.012	0.015	0.018	0.021	0.014	0.019	0.011	0.013	0.015	0.017	0.012	0.014	0.016	0.018
Pine	ResNet-10	0.008	0.007	0.009	0.006	0.008	0.005	0.007	0.006	0.009	0.008	0.007	0.005	0.008	0.006
Pine	ResNet-15	<.001	<.001	<.001	<.001	<.001	<.001	<.001	<.001	<.001	<.001	<.001	<.001	<.001	<.001
Pine	ResNet-18	<.001	<.001	<.001	<.001	<.001	<.001	<.001	<.001	<.001	<.001	<.001	<.001	<.001	<.001
Pine	ResNet-20	<.001	<.001	<.001	<.001	<.001	<.001	<.001	<.001	<.001	<.001	<.001	<.001	<.001	<.001
Pine	ResNet-25	<.0001	<.0001	<.0001	<.0001	<.0001	<.0001	<.0001	<.0001	<.0001	<.0001	<.0001	<.0001	<.0001	<.0001
